# Supplementary material for: Clinical Course of Severe Perineal Hypospadias with Cryptorchid Testicular Tumors in a Dog: Contextual Reference to Developmental and Endocrine Transcriptomic Pathways
Source: Curr Issues Mol Biol. 2026 Apr 28;48(5):455. doi: 10.3390/cimb48050455 (PMC13206638; doi:10.3390/cimb48050455)
Supplement: Supplementary file 1 [file cimb-48-00455-s001.zip]

Archive with 1 entries (1 files):
- cimb-4281132-Supplementary.pdf
